# Supplementary material for: Associations of perioperative depression with sleep quality and physical activity levels in patients undergoing elective cardiac surgery: A prospective observational study
Source: PLoS One. 2026 Feb 10;21(2):e0341232. doi: 10.1371/journal.pone.0341232 (PMC12890135; doi:10.1371/journal.pone.0341232)
Supplement: S4 File — (XLSX) [file pone.0341232.s004.xlsx]

## Sheet: Research
No.	BMI	Smoking status	Living along status	Social security status	Employment status	College education status	Marital status	LVEF	NT-proBNP	NYHA-class	Stays of hospital	Stays of CICU	Surgery time	Total blood loss	PHQ-9(PreOP)	PHQ-9(Post7)	PHQ-9(Post30)	AIS(PreOP)	AIS(Post7)	AIS(Post30)	IPAQ(PreOP)	IPAQ(Post7)	IPAQ(Post30)
1	18.55	Yes	No	No	Employed	No	Single	0.45	61	2	10	3	275	100	4	7	8	7	9	5	1706	990	1815
2	21.76	Yes	No	Yes	Unemployed	No	Married	0.59	102	2	20	7	390	200	10	13	12	8	10	5	1314	785	1500
3	28.37	No	No	No	Unemployed	Yes	Married	0.67	54	2	21	5	390	100	11	14	12	8	10	4	1116	670	1200
4	27.28	No	No	No	Unemployed	No	Married	0.58	488	3	29	17	516	300	3	10	9	3	5	3	1386	1050	1415
5	22.04	Yes	No	No	Employed	No	Married	0.58	569	2	22	6	335	100	2	5	6	4	7	4	1572	1125	1625
6	22.36	No	No	Yes	Employed	No	Married	0.52	523	2	15	4	259	50	5	7	6	5	6	4	1566	975	1615
7	25.67	Yes	No	Yes	Unemployed	No	Married	0.55	289	3	30	7	484	200	6	11	9	11	8	8	1350	1045	1425
8	19.1	No	Yes	Yes	Unemployed	No	Married	0.64	79	2	24	7	247	50	11	13	11	11	12	7	518	450	665
9	27.47	No	No	No	Employed	Yes	Married	0.72	290	3	21	9	575	200	3	5	4	3	6	3	1470	980	1505
10	25.57	Yes	No	No	Unemployed	No	Married	0.65	370	3	22	5	237	50	10	13	12	9	8	6	596	515	610
11	21.16	Yes	No	No	Unemployed	No	Married	0.65	506	3	45	5	227	50	10	8	7	10	11	8	594	455	615
12	23.53	Yes	No	No	Unemployed	No	Married	0.5	474	2	34	9	260	50	6	10	11	11	12	6	1196	885	1200
13	21.11	Yes	No	No	Employed	No	Married	0.57	555	2	18	4	370	100	3	6	5	6	8	5	834	600	905
14	18.76	Yes	No	No	Employed	No	Married	0.53	685	2	28	7	319	300	5	6	5	7	8	4	1074	755	1105
15	24.77	Yes	No	Yes	Unemployed	No	Married	0.65	14	2	12	5	300	150	8	12	11	8	10	6	1074	725	1110
16	22.32	Yes	No	No	Employed	Yes	Married	0.6	29	3	11	6	263	50	10	12	11	7	7	5	517	505	600
17	26.51	Yes	No	No	Unemployed	No	Married	0.6	43	2	20	4	215	100	6	8	7	6	8	6	1554	1120	1560
18	27.27	No	No	Yes	Employed	Yes	Married	0.62	98	2	16	3	440	50	4	7	7	5	8	7	1390	1036	1410
19	24.8	No	No	No	Employed	Yes	Married	0.52	530	3	39	8	476	100	5	8	7	4	6	3	876	506	900
20	22.6	Yes	Yes	No	Employed	No	Married	0.71	188	2	42	6	373	200	12	10	8	9	10	8	1314	885	1385
21	22.04	No	No	No	Employed	No	Married	0.48	153	3	33	23	440	300	3	6	6	3	7	4	1386	1115	1390
22	19.72	Yes	No	Yes	Employed	No	Single	0.64	41	2	21	5	453	800	4	6	5	5	8	5	636	593	700
23	24.11	Yes	No	No	Employed	No	Married	0.63	24	2	25	4	244	100	7	10	10	9	9	7	1611	1257	1625
24	20.8	No	No	No	Employed	Yes	Married	0.4	332	3	25	3	279	100	10	12	11	6	7	4	990	600	1050
25	25.7	No	No	Yes	Unemployed	No	Married	0.58	497	2	29	5	274	300	4	7	7	5	8	5	1230	987	1250
26	28.37	No	No	No	Employed	Yes	Married	0.71	538	2	18	5	210	50	3	6	5	4	6	3	1400	764	1445
27	27.48	Yes	No	No	Unemployed	No	Married	0.63	111	2	25	6	396	300	8	10	10	6	6	6	1772	1325	1785
28	27.36	Yes	No	No	Employed	No	Married	0.52	579	2	17	6	487	300	4	6	5	3	7	4	2079	1038	2120
29	23.38	Yes	No	No	Unemployed	No	Married	0.63	10	2	26	3	484	80	4	7	7	3	5	3	1782	1015	1886
30	20.76	No	No	No	Employed	No	Married	0.58	419	2	28	10	297	100	6	11	11	4	7	5	1110	875	1155
31	21.64	Yes	No	Yes	Unemployed	No	Married	0.63	73	3	24	7	500	200	4	10	9	5	6	3	990	605	1087
32	22.96	Yes	No	No	Unemployed	No	Married	0.7	732	3	25	11	372	100	4	6	5	2	6	3	990	615	1085
33	21.06	Yes	No	Yes	Unemployed	No	Married	0.56	746	3	20	5	353	100	4	6	6	3	6	4	1320	728	1348
34	21.55	Yes	No	No	Employed	Yes	Married	0.63	76	3	35	5	243	100	10	14	12	7	8	6	594	450	664
35	24.92	Yes	No	No	Employed	No	Married	0.41	412	3	36	14	584	300	11	16	14	10	11	8	743	590	758
36	29.74	No	No	No	Unemployed	No	Married	0.64	135	2	12	5	186	20	4	8	7	11	8	8	1386	1057	1413
37	22.31	Yes	Yes	No	Unemployed	No	Married	0.58	452	2	24	4	345	200	5	6	6	4	6	4	1040	615	1098
38	27.53	Yes	No	Yes	Employed	Yes	Married	0.68	17	3	19	5	345	50	10	8	8	8	9	6	891	625	927
39	23.33	No	No	Yes	Unemployed	No	Married	0.59	433	3	20	7	363	300	5	8	7	4	5	3	1579	1048	1555
40	21.48	No	No	No	Unemployed	No	Married	0.56	45	3	20	4	311	100	7	12	9	6	8	6	1320	1052	1356
41	24.98	Yes	No	Yes	Employed	No	Single	0.53	62	3	11	4	369	50	12	15	13	8	9	6	1155	980	1145
42	19.84	No	No	No	Unemployed	No	Married	0.7	552	2	20	5	296	200	5	6	5	5	7	4	1325	1000	1350
43	27.73	Yes	Yes	No	Unemployed	Yes	Married	0.71	59	2	25	5	390	150	6	8	7	6	7	5	2220	1015	2116
44	23.51	Yes	No	No	Employed	No	Married	0.67	16	2	21	7	440	100	5	10	11	4	6	2	1470	990	1507
45	23.45	Yes	No	Yes	Employed	Yes	Married	0.55	689	3	17	7	600	300	11	10	10	9	10	6	990	600	1000
46	22.45	No	No	No	Unemployed	No	Married	0.61	37	2	22	7	265	200	5	7	6	5	6	3	2140	1255	2125
47	28.4	Yes	No	Yes	Employed	No	Married	0.55	332	2	15	4	295	200	5	8	7	4	7	4	1872	1250	1980
48	25.71	Yes	No	Yes	Employed	Yes	Married	0.7	436	3	17	4	318	100	7	11	12	4	8	5	1095	685	1116
49	25.06	Yes	No	Yes	Employed	No	Married	0.57	177	2	21	10	590	500	10	12	10	7	6	6	2079	1457	2068
50	28.93	No	No	Yes	Employed	No	Married	0.62	10	2	23	6	373	300	6	10	11	6	6	4	1851	1258	1876
51	25.15	Yes	No	Yes	Unemployed	No	Married	0.62	235	2	20	7	368	100	8	11	10	5	7	3	2052	995	2123
52	25.26	Yes	No	No	Employed	No	Married	0.65	306	2	19	6	387	200	7	6	5	5	8	6	1502	875	1590
53	24.34	No	No	Yes	Employed	Yes	Married	0.64	260	2	25	8	447	300	5	7	7	5	6	3	1962	1325	2006
54	19.76	No	No	Yes	Employed	No	Married	0.63	97	3	18	6	258	50	11	8	7	9	8	6	1080	678	1116
55	20.47	Yes	No	Yes	Employed	No	Married	0.53	450	2	22	8	438	100	8	10	11	5	7	3	1314	1005	1345
56	23.63	No	No	Yes	Employed	Yes	Married	0.61	123	3	24	7	250	50	12	13	12	11	9	7	990	660	1087
57	24.66	No	No	Yes	Unemployed	No	Married	0.66	92	3	20	5	406	100	6	11	10	5	7	4	2205	1324	2267
58	28.38	Yes	No	Yes	Employed	Yes	Single	0.57	10	2	17	5	246	50	12	8	10	7	8	6	1485	1025	1576
59	26.72	No	No	Yes	Unemployed	No	Married	0.63	31	3	21	5	415	300	4	6	6	5	6	2	924	675	1068
60	22.64	No	No	No	Employed	No	Single	0.65	24	2	22	6	291	100	11	13	12	8	8	6	990	570	1105
61	26.95	Yes	No	No	Employed	No	Married	0.61	617	3	24	6	264	50	13	15	12	7	9	6	891	584	945
62	23.05	No	No	Yes	Employed	No	Married	0.63	204	3	26	8	358	300	6	8	7	6	7	5	1070	619	1080
63	24.41	Yes	No	No	Employed	No	Married	0.64	388	2	22	9	488	100	6	6	5	5	6	4	1536	1075	1546
64	24.01	No	No	No	Employed	No	Married	0.62	500	2	23	6	354	100	5	7	6	6	6	3	1715	1275	1786
65	27.1	No	No	Yes	Unemployed	No	Married	0.68	94	3	20	5	295	200	4	6	5	6	7	5	1560	1135	1605
66	21.38	Yes	No	Yes	Employed	Yes	Married	0.57	140	2	25	6	499	200	14	12	11	8	7	6	980	600	1098
67	21.36	Yes	No	No	Employed	Yes	Married	0.4	439	3	19	7	443	300	7	10	10	5	6	6	1150	715	1210
68	20.2	Yes	No	Yes	Employed	No	Married	0.58	252	2	21	12	265	50	3	7	6	12	10	8	2072	1258	2100
69	23.32	No	No	Yes	Unemployed	No	Married	0.65	195	3	24	6	283	100	4	7	6	6	7	5	880	645	900
70	27.73	No	No	Yes	Employed	No	Single	0.68	162	2	23	10	108	10	11	15	13	6	7	6	1020	572	995
71	22.39	Yes	No	Yes	Employed	No	Married	0.77	411	3	26	9	215	50	15	12	11	8	8	5	1475	885	1480
72	22.03	Yes	No	Yes	Employed	Yes	Married	0.63	10	3	18	6	261	100	13	16	14	9	8	6	1150	980	1203
73	22.1	No	No	No	Unemployed	Yes	Married	0.72	74	2	28	6	339	50	7	8	6	5	7	4	1850	1286	1800
74	17.07	No	No	No	Unemployed	No	Married	0.6	831	2	30	5	310	100	8	11	10	6	7	5	1550	1125	1505
75	22.77	Yes	No	Yes	Employed	No	Married	0.75	711	2	19	6	252	50	10	13	11	7	8	6	845	548	815
76	26.08	No	No	No	Unemployed	No	Married	0.63	64	2	21	10	475	100	4	6	5	6	9	3	2050	1258	1978
77	23.5	No	No	Yes	Employed	No	Married	0.6	1005	3	22	7	313	50	10	8	7	6	10	4	925	675	909
78	25.35	Yes	No	Yes	Employed	Yes	Married	0.6	120	3	21	6	333	150	3	7	6	4	6	2	1780	1120	1686
79	26.71	No	No	Yes	Employed	Yes	Married	0.72	135	3	25	5	358	150	11	8	7	7	7	5	600	450	615
80	17.25	No	No	Yes	Employed	No	Married	0.61	100	2	23	7	274	50	6	12	11	6	8	5	2020	1258	1980
81	26.35	No	No	No	Unemployed	No	Married	0.64	30	2	23	8	295	300	4	6	5	5	7	3	1475	1085	1398
82	26.97	Yes	No	Yes	Employed	Yes	Married	0.63	980	2	25	6	262	50	7	12	10	8	10	6	1350	680	1276
83	33.21	No	No	No	Unemployed	No	Married	0.7	112	3	24	9	300	100	2	5	5	4	6	5	1200	825	1105
84	22.17	No	No	No	Employed	No	Married	0.66	205	2	18	6	345	100	5	7	6	5	6	4	1280	1115	1208
85	20.18	No	No	Yes	Employed	Yes	Married	0.63	117	2	21	6	308	50	5	8	7	4	6	6	1120	900	1205
86	25.75	Yes	No	Yes	Employed	No	Married	0.58	98	3	18	7	290	200	11	10	10	8	7	6	900	700	990
87	22.13	No	No	No	Unemployed	No	Married	0.65	306	3	22	5	350	150	4	7	6	5	6	5	1850	1358	1878
88	20.56	No	No	No	Employed	No	Married	0.6	211	2	21	5	278	100	7	13	12	4	6	4	1975	1525	1906
89	23.4	No	No	Yes	Employed	No	Married	0.61	56	2	23	6	321	100	8	12	11	4	7	5	1635	1035	1591
90	21.45	No	No	No	Employed	Yes	Married	0.57	178	3	30	7	390	100	12	10	10	7	8	6	656	616	700
91	26.08	Yes	No	Yes	Employed	Yes	Married	0.67	278	3	26	6	270	150	13	11	10	6	6	5	1015	808	1117
92	23.76	No	No	No	Employed	No	Married	0.59	109	2	22	6	400	150	11	8	7	9	8	6	585	500	666
93	27.34	Yes	No	No	Unemployed	No	Married	0.6	66	3	21	5	366	100	6	11	12	5	7	3	990	668	1012
94	22.5	No	No	No	Unemployed	No	Married	0.62	315	2	20	9	358	200	5	10	11	3	7	5	1475	1005	1382
95	25.8	Yes	No	Yes	Employed	Yes	Married	0.71	506	2	21	5	319	50	10	12	10	6	6	5	780	578	805
96	21.78	No	No	No	Employed	No	Married	0.59	49	2	27	8	260	100	16	13	12	8	9	6	1150	1000	1088
97	26.15	No	No	No	Employed	No	Married	0.63	312	3	25	6	360	100	5	10	10	6	7	5	1150	905	1090
98	22.56	No	No	Yes	Employed	Yes	Married	0.63	167	2	23	7	346	150	6	8	7	4	8	5	1125	817	1200
99	22.18	No	No	Yes	Employed	No	Married	0.67	209	2	22	8	303	50	13	11	12	10	9	6	600	545	716
100	23.76	Yes	No	No	Employed	No	Married	0.58	91	2	20	6	318	100	10	12	11	8	10	5	715	607	800
